# Supplementary material for: Molecular Mechanism of Rice Protein Amyloid Fibrils in Modulating Gel Properties of Northern Pike (Esox lucius) Muscle Protein
Source: Foods. 2026 Jun 18;15(12):2209. doi: 10.3390/foods15122209 (PMC13297930; doi:10.3390/foods15122209)
Supplement: Supplementary file 1 [file foods-15-02209-s001.zip]

Archive with 1 entries (1 files):
- foods-4350167-supplementary.pdf
